# Supplementary material for: Name use by companion parrots
Source: PLoS One. 2026 Apr 17;21(4):e0346830. doi: 10.1371/journal.pone.0346830 (PMC13089708; doi:10.1371/journal.pone.0346830)
Supplement: S1 Table — Parrot species reported to use names, including lists for all species with words and phrases reported, species that mimicked names, species that showed appropriate name use, and species that showed individualized name use. (XLSX) [file pone.0346830.s001.xlsx]

## Sheet: Sheet1
Species with words/phrases reported (78)			Species that mimic names (63)			Species with appropriate name use (30)			Species with individualized name use (19)
Agapornis	fischeri	5	Agapornis	fischeri	1	Agapornis	fischeri	1	Agapornis	fischeri	1
Agapornis	roseicollis	1	Amazona	aestiva	12	Amazona	aestiva	3	Amazona	oratrix	2
Amazona	aestiva	25	Amazona	amazonica	3	Amazona	auropalliata	3	Ara	ararauna	1
Amazona	albifrons	2	Amazona	auropalliata	12	Amazona	oratrix	5	Cacatua	goffiniana	1
Amazona	amazonica	4	Amazona	autumnalis	2	Amazona	viridigenalis	1	Cacatua	moluccensis	1
Amazona	auropalliata	23	Amazona	brasiliensis	1	Ara	ararauna	4	Cacatua	sanguinea	1
Amazona	autumnalis	3	Amazona	farinosa	1	Aratinga	solstitialis	1	Cacatua	sulphurea	1
Amazona	brasiliensis	3	Amazona	ochrocephala	5	Cacatua	galerita	1	Eclectus	roratus	2
Amazona	farinosa	1	Amazona	oratrix	14	Cacatua	goffiniana	1	Eolophus	roseicapilla	1
Amazona	leucocephala	1	Amazona	viridigenalis	1	Cacatua	moluccensis	1	Melopsittacus	undulatus	1
Amazona	ochrocephala	10	Ara	ararauna	12	Cacatua	sanguinea	1	Myiopsitta	monachus	2
Amazona	oratrix	21	Ara	chloropterus	2	Cacatua	sulphurea	1	Poicephalus	gulielmi	1
Amazona	viridigenalis	3	Ara	macao	4	Diopsittaca	nobilis	2	Poicephalus	senegalus	2
Ara	ararauna	26	Ara	severus	2	Eclectus	roratus	3	Psittacula	cyanocephala	1
Ara	chloropterus	9	Aratinga	solstitialis	5	Eolophus	roseicapilla	2	Psittacus	erithacus	17
Ara	glaucogularis	1	Bolborhynchus	lineola	4	Lorius	garrulus	1	Psittacus	timneh	3
Ara	macao	6	Brotogeris	versicolurus	2	Melopsittacus	undulatus	3	Pyrrhura	molinae	1
Ara	militaris	2	Cacatua	alba	7	Myiopsitta	monachus	5	Thectocercus	acuticaudatus	1
Ara	severus	4	Cacatua	galerita	6	Nymphicus	hollandicus	1	Trichoglossus	moluccanus	2
Aratinga	jandaya	2	Cacatua	goffiniana	6	Poicephalus	gulielmi	1		Total birds:	42
Aratinga	nenday	2	Cacatua	moluccensis	4	Poicephalus	rufiventris	1
Aratinga	solstitialis	17	Cacatua	sanguinea	2	Poicephalus	senegalus	2
Aratinga	weddellii	1	Cacatua	sulphurea	6	Polytelis	anthopeplus	1
Bolborhynchus	lineola	9	Cyanoliseus	patagonus	1	Psittacula	cyanocephala	1
Brotogeris	versicolurus	2	Diopsittaca	nobilis	5	Psittacula	derbiana	1
Cacatua	alba	12	Eclectus	roratus	15	Psittacus	erithacus	30
Cacatua	galerita	11	Eolophus	roseicapilla	11	Psittacus	timneh	3
Cacatua	goffiniana	11	Eupsittula	aurea	1	Pyrrhura	molinae	5
Cacatua	moluccensis	10	Eupsittula	canicularis	2	Thectocercus	acuticaudatus	1
Cacatua	sanguinea	3	Forpus	coelestis	4	Trichoglossus	moluccanus	2
Cacatua	sulphurea	10	Lorius	garrulus	2		Total birds:	88
Cyanoliseus	patagonus	2	Melopsittacus	undulatus	16
Diopsittaca	nobilis	10	Myiopsitta	monachus	23
Eclectus	roratus	25	Neophema	bourkii	1
Eolophus	roseicapilla	21	Nymphicus	hollandicus	14
Eos	bornea	2	Pionites	caique	2
Eupsittula	aurea	4	Pionites	leucogaster	1
Eupsittula	canicularis	3	Pionites	xanthomerius	1
Forpus	coelestis	10	Pionus	chalcopterus	1
Lophochroa	leadbeateri	2	Pionus	maximiliani	1
Lorius	garrulus	2	Poicephalus	fuscicollis	1
Melopsittacus	undulatus	35	Poicephalus	gulielmi	2
Myiopsitta	monachus	50	Poicephalus	meyeri	3
Neophema	bourkii	2	Poicephalus	rufiventris	1
Nymphicus	hollandicus	56	Poicephalus	senegalus	13
Pionites	caique	2	Poinites	melanocephalus	2
Pionites	leucogaster	5	Polytelis	alexandrae	3
Pionites	xanthomerius	2	Polytelis	anthopeplus	1
Pionus	chalcopterus	2	Primolius	auricollis	3
Pionus	maximiliani	5	Psittacara	finschi	1
Pionus	menstruus	2	Psittacula	cyanocephala	1
Poicephalus	fuscicollis	1	Psittacula	derbiana	1
Poicephalus	gulielmi	3	Psittacula	krameri	12
Poicephalus	meyeri	5	Psittacus	erithacus	89
Poicephalus	senegalus	22	Psittacus	timneh	6
Poicephalus	rufiventris	1	Pyrrhura	frontalis	1
Poinites	melanocephalus	3	Pyrrhura	molinae	37
Polytelis	alexandrae	3	Pyrrhura	perlata	2
Polytelis	anthopeplus	2	Pyrrhura	rhodocephala	5
Primolius	auricollis	3	Pyrrhura	rupicola	1
Primolius	maracana	2	Thectocercus	acuticaudatus	3
Psittacara	finschi	5	Touit	dilectissimus	1
Psittacara	mitratus	3	Trichoglossus	moluccanus	5
Psittacula	cyanocephala	1	Unknown	unknown	4
Psittacula	derbiana	2		Total birds:	413
Psittacula	eupatria	1
Psittacula	krameri	23
Psittacus	erithicus	184
Psittacus	timneh	13
Pyrrhura	frontalis	3
Pyrrhura	molinae	87
Pyrrhura	perlata	6
Pyrrhura	rhodocephala	5
Pyrrhura	rupicola	3
Thectocercus	acuticaudatus	10
Touit	dilectissimus	1
Trichoglossus	chorolepidotus	1
Trichoglossus	moluccanus	9
	Total birds:	884
