# Supplementary material for: Name use by companion parrots
Source: PLoS One. 2026 Apr 17;21(4):e0346830. doi: 10.1371/journal.pone.0346830 (PMC13089708; doi:10.1371/journal.pone.0346830)
Supplement: S2 Table — Dataset of parrot name phrases included in this study, with de-identified supporting information. (XLSX) [file pone.0346830.s002.xlsx]

## Sheet: Data
Bird_ID	Vocalization_ID	Genus	Species	Verbatim vocalization - identifiers removed and replaced with [name]	Name Type	Context	Appropriate (majority)	Individualized (consensus)	Context description text from survey - identifiers removed and replaced with [name]
1	2	Cacatua	galerita	[name]	Name of bird	None	N	N
5	12	Diopsittaca	nobilis	[name]	Name of bird	None	N	N
7	20	Bolborhynchus	lineola	good morning [name]	Name of bird	None	N	N
7	21	Bolborhynchus	lineola	hi [name]	Name of bird	None	N	N
9	23	Psittacus	erithacus	[name]	Name of bird	None	N	N
10	49	Psittacus	erithacus	[name]	Name of person	None	N	N
12	55	Pyrrhura	molinae	hi [name]	Name of bird	None	N	N
13	59	Pyrrhura	molinae	[name]	Name of bird	Attention	N	N	When he wants attention and when I first get home
14	62	Eupsittula	canicularis	hi [name]	Name of companion bird	None	N	N
16	74	Amazona	aestiva	hi [name]!	Name of bird	Greeting	N	N	when I get her up in the morning.
18	78	Nymphicus	hollandicus	[name]	Name of bird	None	N	N
23	109	Poicephalus	senegalus	[name]	Name of person	None	N	N
24	114	Cacatua	sulphurea	[name]	Name of bird	None	N	N
25	123	Amazona	oratrix	hi [name]	Unknown Name	None	N	N
26	140	Cacatua	galerita	scared [name]	Name of bird	Personal	Y	N	when something scared [name]
27	159	Psittacus	erithacus	[name] come	Name of pet	None	N	N
27	160	Psittacus	erithacus	[name]	Name of pet	None	N	N
27	161	Psittacus	erithacus	[name]	Name of person	None	N	N
27	162	Psittacus	erithacus	[name]	Name of person	None	N	N
30	169	Eolophus	roseicapilla	hi [name]	Name of bird	None	N	N
34	188	Agapornis	fischeri	[name] now	Name of bird	Attention	N	N	when she wants attention or her food dish isn’t to her liking.
34	189	Agapornis	fischeri	[name]	Name of person	Request	N	N	spoken quietly means she wants to cuddle, spoken loudly means she wants to out of her cage.
34	191	Agapornis	fischeri	[name]	Name of companion bird	Social	Y	Y	Says the other birds' names, usually while all three birds are engaged in call and response in the mornings.
34	192	Agapornis	fischeri	[name]	Name of companion bird	Social	Y	Y	Says the other birds' names, usually while all three birds are engaged in call and response in the mornings.
41	219	Pyrrhura	rhodocephala	[name]	Name of person	None	N	N
41	219.5	Pyrrhura	rhodocephala	good job [name]	Name of bird	None	N	N
42	228	Amazona	viridigenalis	[name] rocks	Name of person	Social	Y	N	when [name] plays guitar, uses a power drill or any other power tools (basically makes loud noises)
43	232	Pyrrhura	molinae	where’s [name]?	Unknown name	None	N	N
43	234	Pyrrhura	molinae	[name]	Name of person	None	N	N
45	250	Ara	macao	[name]	Unknown name	None	N	N
45	251	Ara	macao	[name]	Name of person	None	N	N
45	252	Ara	macao	[name]	Unknown name	None	N	N
48	280	Psittacus	erithacus	where's [name]	Name of bird	None	N	N
49	282	Cacatua	sulphurea	hello [name]	Name of bird	None	N	N
49	283	Cacatua	sulphurea	hi [name]	Name of bird	None	N	N
49	288	Cacatua	sulphurea	here [name]	Name of bird	None	N	N
49	294	Cacatua	sulphurea	hi [name]	Name of person	None	N	N
50	296	Psittacula	derbiana	[name]'s a pretty girl	Name of bird	Social	Y	N	in response to "Who's a pretty girl?"
55	315	Myiopsitta	monachus	[name]	Name of bird	None	N	N
55	316	Myiopsitta	monachus	goodbye [name]	Name of bird	None	N	N
56	325	Eolophus	roseicapilla	hi [name]	Name of bird	Greeting	N	N	when meeting people
56	326	Eolophus	roseicapilla	Goodnight [name]	Name of bird	Greeting	N	N	when meeting people
60	345	Psittacus	erithacus	hey [name]	Name of companion bird	Attention	Y	Y	(she says that when trying to get the attention of my other parrot
61	346	Nymphicus	hollandicus	[name]	Name of bird	Social	N	N	He says this when flirting with objects or if he hears us moving around while he’s in his cage covered ([name] think it’s a flock call)
65	351	Ara	ararauna	[name] come here	Unknown name	None	N	N
65	354	Ara	ararauna	[name]	Unknown name	None	N	N
67	372	Melopsittacus	undulatus	hello [name]	Name of companion bird	Vocal Label	Y	Y	to another budgie and using her name
69	375	Psittacus	erithacus	[name]	Name of pet	Greeting	N	N	Sees the chickens outside and calls “[name]“ (name of one of the hens)
69	376	Psittacus	erithacus	hi [name]!	Name of pet	Greeting	Y	Y	sees the chihuahua , [name], and says, “ hi [name]!” or “[name] , good girl .”
69	377	Psittacus	erithacus	[name]	Name of pet	Social	Y	Y	hears dog scratching the carpet and says, “ [name], knock it off! nooooooo!”; hears [name] barking and says, “ [name], no barking, quiet. It’s alright.”
69	386	Psittacus	erithacus	[name]	Name of bird	Social	Y	N	if [name] ask her her name
71	400	Amazona	oratrix	[name]'s a good girl	Name of bird	Social	N	N	when jealous of [name] the cockatoo
73	405	Polytelis	alexandrae	who's a good [name]	Name of bird	None	N	N
73	406	Polytelis	alexandrae	[name]	Name of bird	None	N	N
79	420	Psittacus	erithacus	[name] [name] [name]	Name of companion bird	Social	Y	Y	says other pets’ names when we’re interacting with them (even if we haven’t said them). learned one and only used it when we pet-sat that bird
80	425	Amazona	aestiva	[name] tired, want to go to bed	Name of bird	Separation	Y	N	Asking to go to bed when he is tired
80	428	Amazona	aestiva	I'm with [name]	Name of person	Vocal Label	Y	N	Letting my partner know
81	436	Pionites	caique	Come on [name]	Name of bird	Greeting	N	N	He says "Come on [name]" when coming out of his cage in the morning.
81	437	Pionites	caique	Come on [name]	Name of bird	None	N	N
81	438	Pionites	caique	[name]	Name of bird	None	N	N
82	442	Eclectus	roratus	[name] is a good girl	Name of bird	None	N	N
82	444	Eclectus	roratus	[name] likes that	Name of bird	None	N	N
82	445	Eclectus	roratus	[name] red bird	Name of bird	None	N	N
82	446	Eclectus	roratus	[name] pretty bird	Name of bird	None	N	N
82	447	Eclectus	roratus	[name] is a good bird	Name of bird	None	N	N
82	448	Eclectus	roratus	[name] [name] [name]	Name of bird	None	N	N
82	449	Eclectus	roratus	Oh [name]	Name of person	None	N	N
84	453	Poicephalus	senegalus	bye, [name]	Name of bird	None	N	N
84	454	Poicephalus	senegalus	[name]	Name of bird	None	N	N
87	462	Cacatua	moluccensis	[name]	Name of companion bird	None	N	N
88	467	Psittacus	erithacus	[bird names ]	Name of companion bird	Vocal Label	Y	N	Names many birds; sings their songs/mimics calls
89	484	Myiopsitta	monachus	[name] a pretty bird	Name of bird	None	N	N
90	488	Psittacus	erithacus	hello [name]	Name of bird	None	N	N
94	503	Myiopsitta	monachus	[name]	Name of pet	Social	Y	N	Saying the cat's name ("[name]") when I'm feeding the cat
94	503.5	Myiopsitta	monachus	[name]	Name of pet	Social	Y	N	Scolding our caique ("[name]!") when he's screaming.
94	509	Myiopsitta	monachus	bye [name]!	Name of bird	Separation	N	N	when we're preparing to leave the house
95	513	Nymphicus	hollandicus	hi [name]	Name of bird	Greeting	N	N	when I walk into the room
96	516	Eolophus	roseicapilla	night [name].	Name of bird	Separation	N	N	Says ‘night [name]. Night [name]. Night [name]. Night [name].’ [name] about to take a nap/go to sleep
96	516.5	Eolophus	roseicapilla	night [name]	Unknown name	Separation	N	N	Says ‘night [name]. Night [name]. Night [name]. Night [name].’ [name] about to take a nap/go to sleep
96	516.5	Eolophus	roseicapilla	Night [name]	Unknown name	Separation	N	N	Says ‘night [name]. Night [name]. Night [name]. Night [name].’ [name] about to take a nap/go to sleep
96	516.5	Eolophus	roseicapilla	Night [name].	Unknown name	Separation	N	N	Says ‘night [name]. Night [name]. Night [name]. Night [name].’ [name] about to take a nap/go to sleep
98	526	Amazona	brasiliensis	[name]	Name of bird	None	N	N
102	536	Psittacus	erithacus	Where’s [name]	Unknown name	Separation	Y	Y	when [name] is not here
109	567	Psittacus	erithacus	[name] going shopping	Name of person	None	N	N
109	570	Psittacus	erithacus	there's [name] going a walk.	Name of person	None	N	N
110	578	Psittacus	erithacus	[name]	Name of bird	None	N	N
110	579	Psittacus	erithacus	[name]	Name of companion bird	None	N	N
113	593	Ara	chloropterus	[name]	Name of person	None	N	N
113	593.5	Ara	chloropterus	[name]	Name of person	None	N	N
113	600	Ara	chloropterus	[name]	Name of companion bird	None	N	N
114	605	Psittacus	erithacus	[name] come here girl	Name of pet	Social	Y	N	calling dog to giver her a claw of pellets
117	611	Myiopsitta	monachus	[name]	Name of bird	Social	Y	N	When asked his name
119	616	Cacatua		night night [name]	Name of bird	Separation	N	N	when I am covering his cage.
120	619	Amazona	auropalliata	hi [name]	Name of bird	Attention	N	N	These phrases are uttered to engage me.
120	621	Amazona	auropalliata	I love [name]	Name of bird	Attention	N	N	These phrases are uttered to engage me.
121	622	Cacatua	alba	hello [name]	Name of bird	None	N	N
123	628	Cacatua	sanguinea	[name]	Name of companion bird	Social	Y	Y	She says the other parrots' names when they do something she likes or dislikes and uses appropriate tone. if [name] comes to nab her biscuits she says [name] loudly in a tone of exasperation.
123	629	Cacatua	sanguinea	[name]	Name of companion bird	Social	Y	Y	If [name] does something she's fine with she says the name in a kind loving tone and often combines it with hers ([name])
123	630	Cacatua	sanguinea	Everybody loves [name]	Name of bird	None	N	N
123	632	Cacatua	sanguinea	[name]	Name of companion bird	Social	Y	Y	She says the other parrots' names when they do something she likes or dislikes and uses appropriate tone. E.g. If [name] does something she's fine with, she says the name in a kind loving tone and often combines it with hers ([name]). Same with [name].
124	638	Cyanoliseus	patagonus	Besame [name]	Name of bird	None	N	N
132	668	Ara	ararauna	[name]	Name of bird	None	N	N
133	670	Poicephalus	senegalus	Hey [name]	Unknown name	None	N	N
140	727	Psittacus	erithacus	[name]	Name of person	None	N	N
141	732	Psittacus	erithacus	hello my name is [name] I am a bird	Name of bird	None	N	N
142	736	Poicephalus	meyeri	[name] stop	Name of bird	Personal	N	N	after he makes a particularly annoying sound
145	739	Pyrrhura	molinae	[name]	Name of bird	None	N	N
147	755	Psittacus	erithacus	hello +names	Unknown name	Vocal Label	N	N	Hello +names.
148	761	Cacatua	goffiniana	hello [name]	Name of person	None	N	N
149	763	Cacatua	alba	[name]	Name of bird	None	N	N
150	771	Amazona	aestiva	[name]	Name of person	Attention	Y	N	Screams [name] when she wants me or something.
152	778	Psittacus	erithacus	[names of people and dogs]	Name of person	Vocal Label	Y	Y	Calls people by name
152	788	Psittacus	erithacus	[names of people and dogs]	Name of pet	Vocal Label	Y	Y	Calls people by name even the dogs
152	789	Psittacus	erithacus	Goodnight [name]	Name of bird	None	N	N
158	799	Pyrrhura	rupicola	[name]	Name of bird	None	N	N
158	803	Pyrrhura	rupicola	[name]	Name of bird	None	N	N
158	804	Pyrrhura	rupicola	[name]	Name of bird	None	N	N
158	806	Pyrrhura	rupicola	[name]	Unknown Name	None	N	N
159	810	Amazona	ochrocephala	hello [name]	Name of bird	None	N	N
160	818	Amazona	autumnalis	What's up, [his name]?	Name of bird	Social	N	N	When having a conversation with people.
164	838	Amazona	aestiva	[name]	Name of bird	Social	N	N	She will use all of these words in a training context when she knows I’m about to say them
164	839	Amazona	aestiva	[name]	Name of bird	Social	N	N	She will use all of these words in a training context when she knows I’m about to say them
164	840	Amazona	aestiva	[name]	Name of bird	Social	N	N	She will use all of these words in a training context when she knows I’m about to say them
165	842	Amazona	auropalliata	[name] go work-work	Name of person	Separation	Y	N	when my daughter leaves for work
165	843	Amazona	auropalliata	*whistles* [name], outside!	Name of pet	Greeting	N	N	when he hears the back door open
166	854	Myiopsitta	monachus	[name]	Name of person	Greeting	N	N	when he sees a dog or a cat, doesn't know [name] is a name specific to one animal.
166	854	Myiopsitta	monachus	[name], come here!	Name of pet	Greeting	N	N	when he sees a dog or a cat, doesn't know [name] is a name specific to one animal.
171	865	Eclectus	roratus	[name]	Name of bird	None	N	N
172	871	Lorius	garrulus	hey [name]	Name of bird	None	N	N
173	874	Cacatua	goffiniana	hi [name]	Name of bird	Attention	N	N	when he wants attention
175	882	Psittacus	erithacus	Ouch! Why did you bite your [name]?... I’m sorry	Name of person	None	N	N
175	893	Psittacus	erithacus	Are you mad at [name]?	Name of person	None	N	N
176	896	Nymphicus	hollandicus	[name]	Name of bird	None	N	N
178	897	Pyrrhura	molinae	Where is [name]?	Unknown Name	None	N	N
178	899	Pyrrhura	molinae	[name]'s Baby	Name of person	None	N	N
179	903	Psittacus	erithacus	[names of other birds]	Name of companion bird	Vocal Label	Y	Y	She can name almost all of the other parrots in the room, and can imitate their calls and noises.
181	908	Nymphicus	hollandicus	Hey [name]	Name of companion bird	None	N	N
181	911	Nymphicus	hollandicus	Hey [name]	Name of bird	None	N	N
182	914	Pyrrhura	molinae	[name] good boy	Name of bird	Personal	N	N	he will tell himself at night after being covered up, but won't say it during the day
182	914.5	Pyrrhura	molinae	[name]	Name of person	Vocal Label	Y	Y	He calls his two owners "[name]" and "[name]", respectively, never referring to one person as the other. He did all this of his own accord, wasn't taught names
182	914.5	Pyrrhura	molinae	[name]	Name of person	Vocal Label	Y	Y	He calls his two owners "[name]" and "[name]", respectively, never referring to one person as the other. He did all this of his own accord, wasn't taught names
187	928	Pyrrhura	molinae	[name] bird	Name of bird	None	N	N
187	929	Pyrrhura	molinae	[name] baby	Name of bird	None	N	N
194	948	Pyrrhura	molinae	[name]	Name of bird	None	N	N
194	950	Pyrrhura	molinae	[name]	Name of bird	None	N	N
200	968	Psittacula	krameri	hi [name]	Name of bird	None	N	N
200	969	Psittacula	krameri	hi [name]	Unknown name	None	N	N
200	972	Psittacula	krameri	[name]	Unknown name	None	N	N
204	986	Psittacus	erithacus	[name], give me a kiss *mwah*	Name of bird	None	N	N
204	989	Psittacus	erithacus	[name], be a good boy, okay?	Name of bird	None	N	N
204	990	Psittacus	erithacus	Is [name] being a good boy?	Name of bird	None	N	N
204	993	Psittacus	erithacus	hello [name]	Name of bird	None	N	N
207	1001	Brotogeris	versicolurus	[name]	Name of bird	None	N	N	He mostly screams his name like a pokemon
209	1005	Thectocercus	acuticaudatus	Where's [name]?	Name of person	Separation	Y	Y	When I leave the room, or if I am not present
209	1006	Thectocercus	acuticaudatus	[name] come here!	Name of bird	Attention	N	N	When she sees someone she wants to come to her, and she repeats it when I say it and comes to me
209	1009	Thectocercus	acuticaudatus	Who's a good [name] girl!	Name of bird	None	N	N
209	1010	Thectocercus	acuticaudatus	Go poopy [name]!	Name of person	None	N	N
209	1011	Thectocercus	acuticaudatus	[name] go [name]!	Name of bird	None	N	N
210	1015	Psittacus	erithacus	[name]	Name of pet	None	N	N
211	1020	Psittacus	erithacus	hey don't do that [name]	Unknown name	Social	N	N	When the kids are playing loudly
215	1030	Amazona	oratrix	[name]	Name of bird	None	N	N
215	1037	Amazona	oratrix	[names of all family members]	Name of person	None	N	N
216	1048	Myiopsitta	monachus	[name] is a good bird	Name of bird	Personal	N	N	I'll hear him say them sometimes when I'm not in the room
218	1066	Amazona	oratrix	[name]	Name of person	Social	N	N	If she has been bad & is trying to "Make Up" she will use a baby voice & call very sweetly, "[name]" repeatedly until I respond. It's the only time she uses that voice.
218	1066.5	Amazona	oratrix	[name]	Name of person	Greeting	Y	Y	She has a long Operatic song using my BF's name whenever she sees him.
222	1086	Cacatua	galerita	[name]	Name of person	None	N	N
222	1098	Cacatua	galerita	Goodnight [name]	Name of bird	None	N	N
222	1100	Cacatua	galerita	My darling [name]	Name of bird	Social	N	N	when he is cuddling / feeling happy
223	1104	Amazona	aestiva	hi [name]	Name of bird	Greeting	N	N	in greeting or random
223	1105	Amazona	aestiva	Hey [name]	Name of bird	Greeting	N	N	in greeting or random
225	1110	Trichoglossus	moluccanus	where's [name]	Name of person	Separation	Y	Y	when [name] a 12 girl moves out of sight
225	1111	Trichoglossus	moluccanus	I love [name]	Name of person	Social	Y	N	when [name] is in sight
225	1112	Trichoglossus	moluccanus	i lost [name]	Name of person	Social	N	N	when a human is talking to him and is not [name]
227	1116	Cacatua	moluccensis	[name]	Name of bird	None	N	N
227	1117	Cacatua	moluccensis	hello [name]	Name of bird	None	N	N
227	1118	Cacatua	moluccensis	hello [name]	Name of bird	None	N	N
234	1158	Amazona	ochrocephala	[name]	Unknown name	None	N	N
235	1160	Pyrrhura	rhodocephala	Good boy [name]	Name of bird	None	N	N
235	1162	Pyrrhura	rhodocephala	What you doing [name]?	Name of bird	Greeting	N	N	seems to be used as a greeting, eg. he'll land on my shoulder and say "WHAT DOING" with or without [name] right in my ear
237	1180	Myiopsitta	monachus	[name]	Unknown name	None	N	N
237	1186	Myiopsitta	monachus	I’m [name]	Name of bird	None	N	N
237	1187	Myiopsitta	monachus	Torque torque-torque-torque torquie bird	Name of bird	None	N	N
237	1192	Myiopsitta	monachus	[name]	Name of person	None	N	N
237	1193	Myiopsitta	monachus	[name]	Name of person	None	N	N
240	1209	Cacatua	goffiniana	good night [name]	Name of bird	None	N	N
244	1227	Lorius	garrulus	[name]!	Name of bird	Social	N	N	when he's coming out of his cage or being fed
244	1228	Lorius	garrulus	[name]	Name of pet	Greeting	Y	N	when he see's cat "[name]"
244	1230	Lorius	garrulus	[name] here boy!	Name of pet	None	N	N	just did it randomly
249	1255	Myiopsitta	monachus	[dogs name]	Name of pet	None	N	N
250	1256	Thectocercus	acuticaudatus	[name] go poo poo	Name of bird	None	N	N
251	1267	Psittacus	erithacus	[name] don't go potty on the floor!	Unknown name	None	N	N
254	1274	Myiopsitta	monachus	[name]	Name of person	Greeting	Y	Y	when he sees me
257	1280	Pyrrhura	molinae	[name]	Name of bird	None	N	N
257	1282	Pyrrhura	molinae	[name]	Name of companion bird	None	N	N
261	1299	Psittacus	erithacus	[name] come here..good girl...[name] SIT	Unknown name	None	N	N
263	1307	Amazona	auropalliata	Hi [name]	Unknown name	None	N	N
266	1316	Pyrrhura	molinae	hi [name]	Name of bird	Greeting	N	N	every time someone comes through the door
267	1321	Poicephalus	senegalus	[name]	Name of person	Vocal Label	Y	Y	this is his "name" for my mom
270	1329	Myiopsitta	monachus	I love you [name]	Name of person	None	N	N
270	1330	Myiopsitta	monachus	I love you [name]	Name of bird	None	N	N
272	1347	Myiopsitta	monachus	[name]	Name of companion bird	None	N	N
274	1353	Amazona	aestiva	[name]	Name of pet	Social	Y	N	When my dog starts barking
279	1369	Cacatua	alba	hi [name]	Name of bird	Greeting	N	N	whenever someone approaches her
279	1374	Cacatua	alba	good [name] bird	Name of bird	Social	N	N	when she’s being praised.
281	1381	Pyrrhura	molinae	[name] bird good boy	Name of bird	None	N	N
281	1384	Pyrrhura	molinae	[name] bird	Name of bird	Social	Y	N	when you tap or knock. I will say who's there? Then he says [name] bird
281	1385	Pyrrhura	molinae	[name] good bird	Name of bird	None	N	N
281	1386	Pyrrhura	molinae	[name]	Name of person	None	N	N
282	1392	Poicephalus	senegalus	Princess [name]	Name of bird	None	N	N
282	1393	Poicephalus	senegalus	bad [name]	Name of person	None	N	N
282	1394	Poicephalus	senegalus	[name]	Name of pet	None	N	N
287	1402	Psittacus	erithacus	[name]	Name of bird	Social	Y	N	I ask her whats her name and she answers "[name]"
288	1404	Pyrrhura	rhodocephala	[name] good boy	Name of bird	None	N	N
288	1408	Pyrrhura	rhodocephala	[name]	Name of bird	None	N	N
291	1420	Nymphicus	hollandicus	come here [name]	Name of bird	None	N	N
291	1421	Nymphicus	hollandicus	hi [name]	Name of bird	None	N	N
291	1422	Nymphicus	hollandicus	[name]'s a good bird	Name of bird	None	N	N
292	1427	Ara	ararauna	where is [name]	Unknown Name	None	N	N
295	1438	Psittacus	erithacus	give it back to [name] [name]	Name of bird	Personal	Y	N	when she drops her box
297	1444	Amazona	aestiva	[name] is a good girl	Name of bird	None	N	N
297	1445	Amazona	aestiva	[name] is a pretty girl	Name of bird	None	N	N
297	1446	Amazona	aestiva	[name] is a pretty good girl	Name of bird	None	N	N
297	1448	Amazona	aestiva	[name]	Name of bird	Attention	N	N	to get attention
302	1462	Amazona	aestiva	[name]	Name of bird	Request	N	N	Says his name to beg for food whenever it's visible/audible, or near meal times.
308	1482	Psittacus	erithacus	hi Mr. [name]	Name of bird	None	N	N
310	1495	Psittacus	erithacus	[name], come here boy	Name of pet	Vocal Label	Y	N	name + whistle [name], come here boy (and whistles for dog.)
310	1496	Psittacus	erithacus	[names of family members]	Name of person	Vocal Label	Y	Y	He knows all the family members names and calls to each appropriately.
313	1501	Melopsittacus	undulatus	[name]	Unknown name	None	N	N
318	1508	Pyrrhura	frontalis	[name] come	Name of bird	None	N	N
318	1509	Pyrrhura	frontalis	hi [name]	Name of bird	None	N	N
319	1514	Pyrrhura	molinae	[name]	Name of bird	None	N	N
332	1570	Psittacus	erithacus	where’s [name]	Name of person	None	N	N
332	1572	Psittacus	erithacus	[name] good special bird	Name of bird	None	N	N
333	1583	Melopsittacus	undulatus	hello [name]	Name of bird	None	N	N
340	1603	Eclectus	roratus	hi [name]	Unknown name	None	N	N
340	1608	Eclectus	roratus	hi [name]	Name of companion bird	None	N	N
352	1638	Ara	ararauna	[name of dogs]	Name of pet	Social	Y	Y	calls both dogs by name to feed them. Owner specifies they didn't teach this
352	1639	Ara	ararauna	[name]	Name of person	Attention	Y	N	calls me [name] by name when something is happening outside
352	1640	Ara	ararauna	[name]	Name of person	Attention	Y	N	calls husband [name] by name when excited to get in shower (he showers her most of the time)
352	1641	Ara	ararauna	[name]	Name of pet	Vocal Label	Y	N	called our dog [name] by name differently after she passed (sounded as if she were sad)
353	1646	Amazona	auropalliata	tickle-tickle [name]	Name of bird	None	N	N	randomly now but was something her first owner said when scratching her feet
353	1647	Amazona	auropalliata	hi [name]	Name of bird	None	N	N	randomly
353	1651	Amazona	auropalliata	[name]	Unknown name	None	N	N
356	1663	Amazona	aestiva	good morning, [name]!	Name of bird	None	N	N
356	1665	Amazona	aestiva	[name] want this?	Name of bird	None	N	N
364	1677	Nymphicus	hollandicus	hi [name]	Name of bird	Greeting	N	N	when you approach his cage
369	1685	Pyrrhura	molinae	hi [name]	Name of bird	None	N	N
369	1686	Pyrrhura	molinae	[name]	Name of bird	None	N	N
370	1688	Thectocercus	acuticaudatus	[name] a gooood boy!	Name of bird	Request	N	N	When he wants a treat, he will perform the trick of his choice (showing wings, spinning, etc), fly to me, and say, "[name] a gooood boy!" while looking from me to the pine nuts expectantly.
373	1721	Eclectus	roratus	[name of previous owner]	Name of person	Vocal Label	Y	Y	told me the names of his previous owners and remembers the names of most company.
374	1724	Amazona	auropalliata	hello [name]	Name of bird	None	N	N
374	1727	Amazona	auropalliata	Quiet [name]	Name of bird	None	N	N
374	1732	Amazona	auropalliata	goodbye [name]	Name of bird	None	N	N
378	1743	Pyrrhura	rupicola	Goodnight [name]	Name of bird	Separation	N	N	being put to bed and getting up
389	1776	Bolborhynchus	lineola	hi [name]	Name of bird	None	N	N
392	1802	Eclectus	roratus	where's [name]?	Name of pet	Personal	N	N	when we are nearing our home
392	1803	Eclectus	roratus	hi [name]	Name of pet	Greeting	N	N	whenever she sees a dog
393	1807	Ara	macao	[name]	Name of bird	None	N	N
393	1808	Ara	macao	[name]	Name of person	None	N	N
393	1809	Ara	macao	[name]	Name of person	None	N	N
393	1810	Ara	macao	[names of kids]	Name of person	None	N	N
394	1814	Nymphicus	hollandicus	Il est où [name]	Name of bird	Social	N	N	when we play peakeboo together
397	1819	Pyrrhura	molinae	[name]	Name of bird	None	N	N
399	1820	Polytelis	alexandrae	Such a good boy [name]	Name of bird	None	N	N
399	1824	Polytelis	alexandrae	[name]	Name of bird	None	N	N
401	1830	Eolophus	roseicapilla	[name]	Name of bird	Attention	N	N	when he wants to cuddle (or something tasty).
402	1831	Psittacula	krameri	[name]	Name of bird	Social	N	N	cue: whats your name
403	1840	Psittacus	erithacus	[names of family members]	Name of person	Vocal Label	Y	Y	Can call everyone in the house by first name.
404	1841	Psittacula	krameri	[name], [name], [name], [name]	Name of bird	None	N	N
404	1843	Psittacula	krameri	[name]	Name of bird	None	N	N
407	1854	Psittacus	erithacus	hi [name]	Unknown name	None	N	N
408	1858	Pyrrhura	molinae	[name]	Unknown name	None	N	N
409	1861	Poicephalus	senegalus	[name]	Name of pet	None	N	N	She learned the name of one dog--[name] and now she calls our new dog [name]. So [name] must be her word for dog
409	1862	Poicephalus	senegalus	[name]	Name of bird	None	N	N
412	1874	Eclectus	roratus	[name]	Name of person	None	N	N
413	1892	Psittacus	erithacus	hi [name]	Name of person	None	N	N
413	1893	Psittacus	erithacus	[name]! Come here!	Name of person	None	N	N
422	1932	Melopsittacus	undulatus	[name]	Name of bird	None	N	N
423	1941	Psittacus	erithacus	[name of owner]	Name of person	Attention	Y	N	to get my attention
427	1964	Myiopsitta	monachus	uh-uh, no biting [name]!	Name of bird	Social	N	N	when he is doing something he's not meant to and knows he is about to get in trouble
431	1984	Psittacus	erithacus	[name]	Name of pet	None	N	N
435	2001	Primolius	auricollis	hi [name]!	Name of bird	None	N	N
435	2002	Primolius	auricollis	[name]	Name of bird	None	N	N
435	2004	Primolius	auricollis	hi [name]	Name of bird	None	N	N	I never call him [name], he started saying it by himself
436	2005	Pyrrhura	molinae	[name]	Name of bird	None	N	N
437	2008	Diopsittaca	nobilis	hi [name]	Name of companion bird	Social	Y	N	She says Hi [name] and Step-up when I want [name] to step-up without me saying it first.
437	2009	Diopsittaca	nobilis	hi [name]	Name of bird	None	N	N
438	2022	Psittacula	krameri	hi [name]	Name of bird	None	N	N
439	2033	Ara	chloropterus	Where's [name]?	Name of person	None	N	N
441	2052	Psittacus	erithacus	[name]	Unknown name	None	N	N
441	2053	Psittacus	erithacus	[name]	Unknown name	None	N	N
441	2054	Psittacus	erithacus	[name]	Unknown name	None	N	N
441	2055	Psittacus	erithacus	[name]	Unknown name	None	N	N
443	2068	Cacatua	sulphurea	Hey [name]	Name of bird	None	N	N
447	2091	Eolophus	roseicapilla	[name] good boy	Name of bird	None	N	N
447	2092	Eolophus	roseicapilla	Night night [name]	Name of bird	None	N	N
450	2108	Psittacus	erithacus	[name] Good Boy	Name of bird	None	N	N
450	2113	Psittacus	erithacus	Go see [name]	Unknown name	None	N	N
450	2118	Psittacus	erithacus	[name] be good	Name of companion bird	None	N	N
450	2133	Psittacus	erithacus	Dancing. [name]	Name of person	None	N	N
450	2134	Psittacus	erithacus	[name]	Name of person	None	N	N
450	2146	Psittacus	erithacus	[name] want more	Name of bird	None	N	N
450	2148	Psittacus	erithacus	[name]	Name of companion bird	Social	Y	Y	He bosses the other birds around by name. [name], [name], [name], [name], [name], [name]. All except [name]. I don’t know why he never says her name but she is lowest on the pecking order and defers to the larger birds anyway so maybe he sees no need to say her name.
450	2149	Psittacus	erithacus	[name]	Name of companion bird	Social	Y	Y	He bosses the other birds around by name. [name], [name], [name], [name], [name], [name]. All except [name]. I don’t know why he never says her name but she is lowest on the pecking order and defers to the larger birds anyway so maybe he sees no need to say her name.
450	2150	Psittacus	erithacus	[name]	Name of companion bird	Social	Y	Y	He bosses the other birds around by name. [name], [name], [name], [name], [name], [name]. All except [name]. I don’t know why he never says her name but she is lowest on the pecking order and defers to the larger birds anyway so maybe he sees no need to say her name.
450	2151	Psittacus	erithacus	[name]	Name of companion bird	Social	Y	Y	He bosses the other birds around by name. [name], [name], [name], [name], [name], [name]. All except [name]. I don’t know why he never says her name but she is lowest on the pecking order and defers to the larger birds anyway so maybe he sees no need to say her name.
450	2152	Psittacus	erithacus	[name]	Name of companion bird	Social	Y	Y	He bosses the other birds around by name. [name], [name], [name], [name], [name], [name]. All except [name]. I don’t know why he never says her name but she is lowest on the pecking order and defers to the larger birds anyway so maybe he sees no need to say her name.
450	2153	Psittacus	erithacus	[name]	Name of companion bird	Social	Y	Y	He bosses the other birds around by name. [name], [name], [name], [name], [name], [name]. All except [name]. I don’t know why he never says her name but she is lowest on the pecking order and defers to the larger birds anyway so maybe he sees no need to say her name.
453	2164	Ara	ararauna	[name]	Name of person	Attention	Y	N	to get owner to come
454	2180	Psittacus	erithacus	[name]	Name of bird	None	N	N
454	2181	Psittacus	erithacus	[name] [name]	Name of bird	None	N	N
454	2182	Psittacus	erithacus	[name] come on [name]	Unknown name	None	N	N
454	2183	Psittacus	erithacus	[name]	Unknown name	None	N	N
454	2184	Psittacus	erithacus	[name] no!	Unknown name	None	N	N
454	2185	Psittacus	erithacus	[name]	Unknown name	None	N	N
456	2195	Psittacus	erithacus	[name]	Name of bird	None	N	N
456	2195.5	Psittacus	erithacus	[name]'s [name] bird	Name of person	None	N	N
456	2195.5	Psittacus	erithacus	[dog names]	Name of pet	Vocal Label	Y	Y	He calls the dogs by the right names.
457	2209	Amazona	auropalliata	hi [name]	Name of bird	Greeting	N	N	context - greetings to my other bird, the greetings are definately to make contact with me or my other parrot.
463	2239	Cacatua	sulphurea	[name] get in your box	Name of pet	Separation	N	N	when it's time for bed or when I want to train him and he sees or hears me tell the dog to go in her crate.
463	2240	Cacatua	sulphurea	[name] get in your box	Name of pet	Separation	N	N	when it's time for bed or when I want to train him and he sees or hears me tell the dog to go in her crate.
463	2242	Cacatua	sulphurea	Say goodnight [name]	Name of person	Separation	Y	Y	When I go to bed or my daughter goes up to bed. Only at night.
463	2242.5	Cacatua	sulphurea	Say goodnight [name]	Name of person	Separation	Y	Y	When I go to bed or my daughter goes up to bed. Only at night.
463	2244	Cacatua	sulphurea	hi [name]	Name of person	Greeting	Y	N	when my daughter cones down the stairs. He picked this up from my late husband
467	2251	Amazona	oratrix	[name]	Name of person	Attention	Y	Y	my middle name when I'm out of the room and he wants something or as a contact call
470	2259	Psittacus	erithacus	[name] bird	Name of person	None	N	N
470	2260	Psittacus	erithacus	[name]	Name of bird	None	N	N
470	2267	Psittacus	erithacus	[name]	Name of pet	None	N	N	still calls for my dog [name] that has been dead over 7 years
470	2268	Psittacus	erithacus	[name]	Name of companion bird	None	N	N	still calls for a parrot I adopted out 8 years ago, [name].
471	2279	Psittacus	erithacus	[name] [name] [name]	Name of bird	None	N	N
471	2280	Psittacus	erithacus	[name]	Name of companion bird	None	N	N
471	2281	Psittacus	erithacus	[name]	Unknown name	None	N	N
473	2298	Myiopsitta	monachus	hello my name [name]	Name of bird	None	N	N	I tried teaching "hello, my name IS [name], but he has trouble with the word IS
473	2300	Myiopsitta	monachus	[name] kiss *kissing sound* thank you	Name of bird	Social	N	N	[name] usually does this on command
473	2308	Myiopsitta	monachus	Where [name]?	Unknown name	None	N	N
480	2365	Melopsittacus	undulatus	[name]	Name of bird	Personal	N	N	randomly when he's exited and/or chattering himself to sleep
483	2385	Pyrrhura	molinae	[name] home	Name of person	Greeting	Y	N	when his dad comes home
483	2386	Pyrrhura	molinae	my [name] home	Name of person	Separation	Y	N	when he WANTS his dad to come home
483	2389	Pyrrhura	molinae	[name] cutie	Name of bird	Social	N	N	when he knows he’s in trouble
484	2390	Psittacus	erithacus	[name] go to bed	Name of person	Separation	Y	N	When it's time for my daughter to go to bed
484	2392	Psittacus	erithacus	[name]	Name of pet	Social	N	N	When we open the door to call the dogs in
484	2392.5	Psittacus	erithacus	[name]	Name of pet	Social	N	N	When we open the door to call the dogs in
484	2394	Psittacus	erithacus	[name] stop!	Name of companion bird	Social	Y	N	at my cockatoo for being loud.
484	2395	Psittacus	erithacus	[name] no	Name of companion bird	Social	Y	N	at my cockatoo for doing something he normally gets told no for
484	2401	Psittacus	erithacus	[name]	Name of person	Request	N	N	Anytime I have food, Until I share with him
484	2401.5	Psittacus	erithacus	[name]	Name of person	Request	N	N	Anytime I have food, Until I share with him
485	2404			Poor [name]	Name of bird	Personal	N	N	when upset or over-excited
485	2405			Poor baby boy [name] birdie	Name of bird	Personal	N	N	[when he is] extremely angry. This is something he has never heard any of us say in those exact words
485	2407			I love [name] birdie	Name of bird	Personal	N	N	When [name] cheerful
486	2409	Ara	ararauna	[name]	Name of person	Attention	Y	N	He calls my son "[name]" after I put him in bed and he wants out.
490	2434	Psittacus	erithacus	[name]	Name of companion bird	Social	Y	N	Yelling at her conure sister when she screams
492	2443	Amazona	oratrix	[name]'s a pretty boy	Name of bird	Personal	N	N	ONLY says when taking a shower or it's raining
492	2447	Amazona	oratrix	[name] go buh-bye	Name of bird	Separation	N	N	when he sees the travel carrier
492	2448	Amazona	oratrix	[name]	Name of person	None	N	N
492	2449	Amazona	oratrix	[name]	Name of person	None	N	N
495	2472	Ara	ararauna	[name]	Name of person	None	N	N
496	2479	Psittacus	erithacus	[name] be back	Name of person	Separation	N	N	If I tell him I'm leaving
503	2494	Psittacus	erithacus	[name]	Name of bird	None	N	N	he created a combination of his name and my other parrots name, because I frequently interact with both of them
503	2495	Psittacus	erithacus	[name]	Name of companion bird	None	N	N	combination of “bird” and “[name]” the other parrot I have
506	2498	Melopsittacus	undulatus	hi [name]	Name of bird	None	N	N
507	2514	Pyrrhura	molinae	Bisou [name]	Name of bird	Greeting	N	N	is a greeting or preening phrase
508	2516	Primolius	auricollis	[name] come here	Name of person	None	N	N
509	2520	Poicephalus	meyeri	[name]	Name of bird	None	N	N
511	2534	Ara	severus	[name]	Name of bird	None	N	N
511	2535	Ara	severus	hi [name]	Name of bird	None	N	N
512	2537	Melopsittacus	undulatus	hello [name] [name] morning	Name of bird	None	N	N
512	2539	Melopsittacus	undulatus	[name] wants toast	Name of bird	None	N	N
512	2544	Melopsittacus	undulatus	[name]	Name of person	None	N	N
512	2545	Melopsittacus	undulatus	you wanted to say something to [name]	Name of bird	Social	N	N	to which I reply What do I want to say to [name]?) His response us Do You Want To Come Out?
512	2548	Melopsittacus	undulatus	[name] is a little bit tired	Name of bird	None	N	N
513	2550	Eolophus	roseicapilla	bye [name]	Name of bird	Separation	N	N	when leaving
514	2553	Amazona	amazonica	[name]	Unknown name	None	N	N
518	2569	Cacatua	alba	[name]	Name of bird	None	N	N	a variation on his name
518	2570	Cacatua	alba	[name]	Name of bird	None	N	N	a variation on his name
518	2571	Cacatua	alba	[name]	Name of bird	None	N	N	a variation on his name
518	2572	Cacatua	alba	[name] way up high	Name of bird	Social	N	N	when he is on my hand & lifted up high
524	2614	Psittacus	erithacus	[name]	Name of pet	Social	Y	N	She will Shush our dog when she barks and shout her name.
525	2619	Poicephalus	senegalus	[name]	Name of person	Attention	Y	Y	He calls me by my name when he wants me to come to his room.
525	2624	Poicephalus	senegalus	[name]	Name of person	None	N	N
526	2629	Psittacus	erithacus	[name] gotta take a shower	Name of person	None	N	N
526	2632	Psittacus	erithacus	nite [name]	Unknown name	None	N	N
526	2633	Psittacus	erithacus	hi [bird name]	Name of companion bird	Vocal Label	Y	Y	Hi(others 7 birds names). he knows all 4 dogs names/voices and the other 7 parrots names/voices
526	2636	Psittacus	erithacus	NO [dogs name]	Name of pet	Vocal Label	Y	Y	he knows all 4 dogs names/voices and the other 7 parrots names/voices
526	2649	Psittacus	erithacus	[name]	Name of companion bird	Vocal Label	Y	Y	He has nicknames for some of the birds and dogs. ([name] for [name]. [name] for [name] [name]. [name] for [name]. [name] for his name [name]. [name] for [name]-dog.)
526	2650	Psittacus	erithacus	[name]	Name of companion bird	Vocal Label	Y	Y	He has nicknames for some of the birds and dogs. ([name] for [name]. [name] for [name] [name]. [name] for [name]. [name] for his name [name]. [name] for [name]-dog.)
526	2651	Psittacus	erithacus	[name]	Name of companion bird	Vocal Label	Y	Y	He has nicknames for some of the birds and dogs. ([name] for [name]. [name] for [name] [name]. [name] for [name]. [name] for his name [name]. [name] for [name]-dog.)
526	2652	Psittacus	erithacus	[name]	Name of bird	Vocal Label	Y	Y	He has nicknames for some of the birds and dogs. ([name] for [name]. [name] for [name] [name]. [name] for [name]. [name] for his name [name]. [name] for [name]-dog.)
526	2653	Psittacus	erithacus	[name]	Name of companion bird	Vocal Label	Y	Y	He has nicknames for some of the birds and dogs. ([name] for [name]. [name] for [name] [name]. [name] for [name]. [name] for his name [name]. [name] for [name]-dog.)
532	2665	Eclectus	roratus	hi [name]	Name of bird	None	N	N
532	2667	Eclectus	roratus	[name] is a pretty bird	Name of bird	None	N	N
539	2677	Pyrrhura	molinae	[name]	Name of bird	None	N	N
540	2679	Poicephalus	meyeri	Allô [name]	Name of bird	None	N	N
542	2702	Cacatua	galerita	[name]	Name of person	None	N	N
542	2703	Cacatua	galerita	[name]	Unknown name	None	N	N
542	2705	Cacatua	galerita	[name]	Name of bird	None	N	N
549	2729	Cacatua	goffiniana	hi [name]	Unknown name	None	N	N
551	2735	Ara	macao	I am [name]	Name of bird	None	N	N
553	2741	Eclectus		[name] girl	Name of bird	None	N	N
557	2754	Psittacula	krameri	[name]'s a pretty bird	Name of bird	None	N	N
557	2756	Psittacula	krameri	hi [name]	Name of person	None	N	N
557	2757	Psittacula	krameri	hello [name]	Unknown name	None	N	N
559	2768	Trichoglossus	moluccanus	[bird names]	Name of companion bird	Vocal Label	Y	Y	after another bird passed away he never used that birds name again
565	2783	Poicephalus	senegalus	[name]	Name of bird	Request	N	N	when he wants something
567	2785	Cacatua	sulphurea	hey [name]	Name of companion bird	None	N	N	because we say it to our other bird but this is rare and random
569	2791	Myiopsitta	monachus	[name]	Name of person	Attention	N	N	for attention
571	2815	Pyrrhura	molinae	[name] is a good boy	Name of bird	None	N	N
571	2816	Pyrrhura	molinae	hello [name]	Name of bird	None	N	N
573	2825	Nymphicus	hollandicus	hi [name]	Unknown name	Greeting	N	N	as a greeting
574	2828	Trichoglossus	moluccanus	Hullo [name]	Name of bird	Greeting	N	N	when I come home
576	2833			[name] calm down	Name of pet	None	N	N
576	2834			[name] shut up blody loud	Name of pet	None	N	N
576	2836			hello hello [name]	Name of bird	None	N	N
576	2842			[name]	Unknown name	None	N	N
576	2847			[name]	Name of pet	None	N	N
577	2868	Pyrrhura	molinae	dance [name] dance	Name of bird	Personal	N	N	when he dances he sings dance [name] dance repeatedly
578	2869	Ara	ararauna	hello [name]	Name of bird	None	N	N
582	2878	Amazona	autumnalis	[name]	Name of person	None	N	N
586	2896	Brotogeris	versicolurus	[name]	Name of bird	None	N	N
587	2902	Pyrrhura	molinae	[name]	Name of bird	None	N	N
588	2907	Psittacus	erithacus	[name]	Name of bird	None	N	N
589	2909	Psittacus	erithacus	[Names]	Unknown name	None	N	N
589	2915	Psittacus	erithacus	[name of baby]	Name of person	None	N	N
590	2923	Polytelis	anthopeplus	[name]’s a good bird	Name of bird	Social	Y	N	when he has done something naughty, and realizes I have noticed this (e.g. while running as fast as possible from a forbidden area to a permitted area of the house)
591	2925	Psittacula	krameri	[name]	Unknown name	None	N	N
591	2926	Psittacula	krameri	[name]	Unknown name	None	N	N
592	2928	Bolborhynchus	lineola	Pretty pretty bird [name]	Name of bird	None	N	N
593	2930	Ara	ararauna	[name]	Name of person	None	N	N
594	2935	Pyrrhura	molinae	bye [name]	Name of bird	Separation	N	N	when I'm getting ready to leave
597	2943	Psittacus	erithacus	[name]	Name of bird	Request	N	N	said when I'm making up my parrots food, along with him hitting his empty bowl
597	2944	Psittacus	erithacus	[name]	Name of bird	Request	N	N	used when I haven't given him his food first
597	2948	Psittacus	erithacus	[name]	Name of pet	Vocal Label	Y	N	said to our dog
597	2949	Psittacus	erithacus	[name]	Name of person	Vocal Label	Y	Y	his name for me
598	2956	Psittacus	erithacus	[name]	Name of bird	None	N	N
600	2960	Forpus	coelestis	[name]	Name of bird	None	N	N
601	2962	Myiopsitta	monachus	where’s [name]?	Name of bird	Attention	N	N	when wanting to play peekaboo, when playing peekaboo, and when wanting to know where her humans are when in another room
601	2963	Myiopsitta	monachus	goodnight [name] see you tomorrow	Name of bird	Separation	N	N	in response to this at bed time, when wanting to go to bed if I’m late in putting her to bed, and if falling asleep during the day after a big day, such as travelling.
601	2965	Myiopsitta	monachus	[name] is a bobble head	Name of bird	Separation	N	N	when falling asleep
601	2966	Myiopsitta	monachus	distinct whistle	Name of person	Social	Y	N	‘flock call’, which she uses to talk to me, call to me, and soothe. She also uses this as her name for me, as only I use it, whereas she calls her other human by name.
601	2967	Myiopsitta	monachus	[names of family members]	Name of person	Vocal Label	Y	Y	she calls her other human by name
605	2986	Melopsittacus	undulatus	[name] [name] [name]	Name of bird	None	N	N
608	3007	Aratinga	solstitialis	[name]	Name of person	None	N	N
613	3032	Bolborhynchus	lineola	[name]	Name of bird	Social	N	N	used when training while young to step up, name of the bird, "[name] [name]" in Spanish
614	3034	Melopsittacus	undulatus	[name]	Name of companion bird	None	N	N	remixes and adds in extra sounds
618	3051	Myiopsitta	monachus	hi [name]!	Name of bird	Greeting	N	N	said in greeting when I come in the door and only when I come in
618	3052	Myiopsitta	monachus	[name]	Name of bird	Greeting	N	N	said in greeting when I come in the door and only when I come in
618	3053	Myiopsitta	monachus	hello [name]!	Name of bird	Greeting	N	N	said in greeting only when my dad comes in the door and only him
618	3054	Myiopsitta	monachus	The [name]	Name of bird	Attention	N	N	[name] doesn’t have a set context when she says it but will often say it when talking to herself or to get attention from me or my mom
622	3082	Pyrrhura	perlata	[name] [name] [name]	Name of bird	Personal	N	N	whenever excited
622	3083	Pyrrhura	perlata	[name] bird	Name of bird	Personal	N	N	whenever excited
625	3088	Poicephalus	senegalus	[name]	Name of person	None	N	N
626	3102	Pyrrhura	molinae	[name]	Name of bird	None	N	N
627	3112	Myiopsitta	monachus	[name]	Name of bird	None	N	N
630	3120	Pyrrhura	molinae	hey [name]	Name of bird	None	N	N
632	3136			Help [name]!	Name of bird	Request	N	N	when he wants food
634	3145	Psittacus	erithacus	Que tal [name]	Name of bird	None	N	N
634	3146	Psittacus	erithacus	hola [name] bonita	Name of bird	None	N	N
634	3149	Psittacus	erithacus	[name]	Name of bird	None	N	N
636	3155	Psittacula	krameri	[name]	Name of bird	None	N	N
636	3156	Psittacula	krameri	mai [name]	Name of bird	None	N	N
639	3167	Ara	ararauna	hi [name]	Name of bird	None	N	N
639	3168	Ara	ararauna	[name]	Name of bird	None	N	N
639	3169	Ara	ararauna	hello [name]	Name of bird	None	N	N
641	3173	Eclectus	roratus	hi [name]	Name of bird	Separation	N	N	when we leave the room
643	3178	Poinites	melanocephalus	[name]	Name of bird	None	N	N
643	3179	Poinites	melanocephalus	[name]	Name of bird	None	N	N
644	3185	Psittacus	erithacus	[name] come [name] go	Name of pet	Social	N	N	when we call the cat or the cat meows
645	3189	Amazona	amazonica	[name] come (now)	Name of bird	None	N	N
645	3190	Amazona	amazonica	Come (now) [name]	Name of bird	None	N	N
645	3193	Amazona	amazonica	[name] look	Name of companion bird	None	N	N
648	3209	Psittacula	krameri	[name] come on	Name of bird	None	N	N
651	3213	Cacatua	galerita	[name]	Name of bird	None	N	N
652	3219	Pyrrhura	molinae	[name]	Name of person	None	N	N
653	3225	Nymphicus	hollandicus	[name]?	Name of bird	None	N	N
653	3226	Nymphicus	hollandicus	hi [name]	Name of bird	None	N	N
653	3228	Nymphicus	hollandicus	[name], stop!	Name of pet	Social	Y	N	When the dog starts crying/whining
653	3233	Nymphicus	hollandicus	[name] sit!	Name of pet	None	N	N
655	3238	Diopsittaca	nobilis	[name]	Name of person	Attention	Y	N	when she demands attention
655	3241	Diopsittaca	nobilis	[name]	Name of person	None	N	N	referring to women
656	3244	Forpus	coelestis	[name]	Name of bird	None	N	N
658	3258	Melopsittacus	undulatus	[name], come here right now!	Name of person	Attention	Y	N	when she's been calling for a while and is getting frustrated
659	3263	Psittacus	erithacus	[name]	Name of bird	None	N	N
664	3276	Eupsittula	canicularis	hi [name]	Name of bird	None	N	N
664	3279	Eupsittula	canicularis	goodnight [name]	Name of bird	None	N	N
667	3298	Pyrrhura	molinae	[name]	Name of pet	Social	Y	N	calling for the dog when he is barking
669	3304	Pyrrhura	molinae	[name]	Name of bird	None	N	N
669	3305	Pyrrhura	molinae	[name]	Name of companion bird	None	N	N
671	3313	Eclectus	roratus	[name] bird	Name of bird	None	N	N
671	3315	Eclectus	roratus	[name]	Unknown Name	None	N	N
672	3318	Psittacus	erithacus	[name]'s a pretty girl	Name of bird	None	N	N
672	3319	Psittacus	erithacus	[name] let's go	Unknown Name	None	N	N
672	3322	Psittacus	erithacus	[name]	Name of person	None	N	N
673	3325	Poicephalus	senegalus	[name] is a good girl	Name of bird	None	N	N
674	3335	Cacatua	sulphurea	[name] bird	Name of bird	None	N	N
675	3343	Amazona	oratrix	[name]	Name of bird	None	N	N
677	3351	Psittacus	erithacus	[name]	Name of bird	None	N	N
677	3352	Psittacus	erithacus	[name] out	Name of bird	Request	Y	N	to get out the cage
677	3358	Psittacus	erithacus	[name]	Name of bird	None	N	N	she combined [name] and kiss
678	3360	Amazona	oratrix	[name] loves you	Name of person	None	N	N
678	3373	Amazona	oratrix	[names of birds]	Name of companion bird	Vocal Label	Y	N	can say other birds names. calls dogs
678	3381	Amazona	oratrix	[name]	Name of bird	None	N	N
679	3388	Pyrrhura	molinae	[name]	Name of bird	None	N	N
682	3396	Eupsittula	aurea	[name]	Unknown Name	None	N	N
682	3397	Eupsittula	aurea	[name]	Unknown Name	None	N	N
682	3398	Eupsittula	aurea	[name]	Name of person	None	N	N
682	3400	Eupsittula	aurea	[name]	Unknown Name	None	N	N
683	3408	Pyrrhura	molinae	[name] wants a nut	Name of bird	Request	Y	N	When she wants a treat
683	3408.5	Pyrrhura	molinae	[name]	Name of Person	Request	N	N	When she wants a treat
685	3423	Eclectus	roratus	[name]	Unknown Name	None	N	N
685	3424	Eclectus	roratus	[name]	Name of person	None	N	N
685	3426	Eclectus	roratus	boo boo	Name of bird	None	N	N
686	3438	Psittacus	erithacus	hi [name]	Name of bird	Greeting	N	N	when she sees me in the morning.
686	3439	Psittacus	erithacus	Goodnight [name]	Name of bird	Separation	N	N	when I leave her room for the night
687	3445	Psittacus	erithacus	[name]'s my favorite parrot.	Name of companion bird	Social	N	N	I tell him that [name] is my favorite parrot and ask who his favorite parrot is. He tells me
687	3446	Psittacus	erithacus	[name]'s my favorite bird	Name of person	Vocal Label	Y	N	He also told me, " [name]'s my favorite bird." My father's name is [name]. That is his human.
687	3448	Psittacus	erithacus	What's [name]?	Name of bird	None	N	N	He asked me four times one day, He eventually answered, "a good boy!" We did not prompt this
691	3466	Pyrrhura	rhodocephala	[name] a pretty bird	Name of bird	None	N	N
691	3467	Pyrrhura	rhodocephala	[name]	Name of bird	None	N	N
693	3469	Pyrrhura	molinae	[name] the man	Name of person	None	N	N
693	3473	Pyrrhura	molinae	[name] where are you	Unknown Name	None	N	N
693	3475	Pyrrhura	molinae	Go on [name]	Name of pet	None	N	N
695	3483	Ara	macao	[name]	Name of bird	None	N	N
696	3488	Cacatua	sanguinea	hi [name]	Name of bird	None	N	N
701	3497	Nymphicus	hollandicus	[name] is a brat	Name of bird	None	N	N	just for fun
701	3498	Nymphicus	hollandicus	[name] is the bird	Name of bird	None	N	N	just for fun
702	3512	Amazona	aestiva	[name]	Name of bird	None	N	N	the first word she learned, but hasn't used it for years so I'm not sure if it counts. She got several nicknames and lost interest in using the word after she learned "niinkö (oh really)?"
703	3513	Psittacus	erithacus	[name] whacko	Name of bird	None	N	N	Just talking.
703	3519	Psittacus	erithacus	[name] is on the floor	Name of bird	None	N	N	Not in context.
705	3527	Myiopsitta	monachus	[name]’s baby	Name of person	None	N	N
706	3531	Eolophus	roseicapilla	I love you [name]	Name of bird	None	N	N
708	3537	Myiopsitta	monachus	Me [name]	Name of bird	None	N	N
708	3541	Myiopsitta	monachus	[name]	Name of person	None	N	N
708	3542	Myiopsitta	monachus	[name]	Name of person	None	N	N
708	3543	Myiopsitta	monachus	[name]	Unknown name	None	N	N
713	3566	Pionus	chalcopterus	[name]	Name of bird	None	N	N	creates different versions of her name ([name]/ [name]/ [name]/ [name]/ etc.)
713	3567	Pionus	chalcopterus	[name]	Name of bird	None	N	N	creates different versions of her name
713	3568	Pionus	chalcopterus	[name]	Name of bird	None	N	N	creates different versions of her name
717	3590	Melopsittacus	undulatus	[name]	Name of companion bird	Vocal Label	Y	N	calling flock mate [name]
721	3606	Amazona	oratrix	C'mon [name]	Name of bird	None	N	N
721	3616	Amazona	oratrix	Night night [name]	Name of bird	None	N	N
721	3621	Amazona	oratrix	I love you [name]	Name of bird	None	N	N
721	3622	Amazona	oratrix	I love you [name]	Name of person	None	N	N	referring to her previous owner who passed away 3 years ago
721	3627	Amazona	oratrix	[name]	Unknown name	None	N	N
721	3629	Amazona	oratrix	[name]	Name of bird	None	N	N	multiple times in a row usually
722	3636	Melopsittacus	undulatus	[name]	Name of bird	None	N	N
722	3638	Melopsittacus	undulatus	Hej då ([name])	Name of bird	None	N	N
723	3642	Polytelis	alexandrae	[name]	Name of bird	None	N	N
723	3643	Polytelis	alexandrae	Where's [name]	Name of person	None	N	N
729	3655	Psittacus	erithacus	Sugar [name]	Name of bird	None	N	N
731	3661	Pionites	caique	[name] is a good girl	Name of bird	Request	N	N	when she wants something
733	3665	Pyrrhura	molinae	hi [name]	Name of bird	None	N	N
740	3689	Psittacus	erithacus	[name]	Name of person	None	N	N
740	3690	Psittacus	erithacus	[name]	Name of person	None	N	N
742	3692	Myiopsitta	monachus	[name]	Name of person	None	N	N
743	3698	Neophema	bourkii	[name]	Name of person	None	N	N
744	3711	Myiopsitta	monachus	[name]	Name of person	None	N	N
744	3714	Myiopsitta	monachus	hi [name]	Name of bird	None	N	N
744	3715	Myiopsitta	monachus	hi [name]	Name of person	None	N	N
744	3718	Myiopsitta	monachus	Que Pasa [name]	Name of bird	None	N	N
746	3735	Eolophus	roseicapilla	Come on [name] *whistle*	Name of pet	Social	Y	N	when we are walking the dog
747	3754	Pionites	xanthomerius	[name] is a good boy	Name of bird	None	N	N
747	3755	Pionites	xanthomerius	Where's [name]	Unknown Name	None	N	N
750	3760	Forpus	coelestis	[name]	Name of bird	None	N	N
750	3762	Forpus	coelestis	peekaboo [name]	Name of bird	None	N	N
750	3763	Forpus	coelestis	hello [name]	Name of bird	None	N	N
752	3770	Psittacus	erithacus	[name], come here	Name of person	Attention	Y	N	when calling my daughter
752	3772	Psittacus	erithacus	What’s up [name]?	Unknown Name	None	N	N
755	3787	Psittacus	timneh	[name] go bye bye car?	Name of person	None	N	N
755	3788	Psittacus	timneh	Bad bird [name] don’t bite	Name of bird	None	N	N
755	3789	Psittacus	timneh	[name] go bye bye car school	Name of person	None	N	N
755	3793	Psittacus	timneh	[name] needs a new toy	Name of bird	None	N	N
756	3798	Psittacula	krameri	my names [name]	Name of bird	None	N	N
758	3811	Poicephalus	senegalus	Cuckoo for [name]	Name of bird	Social	N	N	various times, somtimes prompted, sometimes not
758	3812	Poicephalus	senegalus	Good good boy, [name]	Name of bird	Social	N	N	usually when he wants to convince me he's not misbehaving
759	3815	Psittacus	erithacus	[name] kiss	Name of person	Separation	N	N	At bedtime I say goodnight and he leans over and says [name] kiss and makes a kissing noise but he does not say goodnight.
759	3819	Psittacus	erithacus	[name] macaw	Name of bird	None	N	N
759	3821	Psittacus	erithacus	[name]	Unknown name	None	N	N
759	3824	Psittacus	erithacus	oh [name]	Name of bird	None	N	N
759	3835	Psittacus	erithacus	[name] want	Name of bird	None	N	N
766	3866	Trichoglossus	moluccanus	[name] is a moto champ	Unknown name	None	N	N
766	3867	Trichoglossus	moluccanus	[name] is a moto champ	Unknown name	None	N	N
766	3868	Trichoglossus	moluccanus	Where's [name]?	Unknown name	None	N	N
766	3870	Trichoglossus	moluccanus	[name], you're a pretty girl	Name of person	None	N	N
767	3877	Psittacus	erithacus	good night [name], go to bed	Name of bird	Separation	Y	N	He is also the one of the group that announces when its time for bed.
769	3881	Psittacus	erithacus	Come [name], come boy	Unknown name	None	N	N
769	3883	Psittacus	erithacus	[name] stop picking your feathers	Name of bird	None	N	N
769	3884	Psittacus	erithacus	[name] what are you doing	Name of bird	None	N	N
771	3893	Psittacus	erithacus	[name] wanna go out?	Name of pet	None	N	N
772	3894	Amazona	oratrix	good morning, hi [name]!	Name of bird	None	N	N
772	3897	Amazona	oratrix	[name]	Name of person	Separation	Y	N	when I leave the room
772	3902	Amazona	oratrix	Come on, [name]!	Unknown name	None	N	N
772	3903	Amazona	oratrix	[name]	Unknown name	None	N	N
775	3919	Myiopsitta	monachus	[name] has to go to work	Name of person	Separation	N	N	When I put him in his cage to go somewhere
775	3920	Myiopsitta	monachus	[name] has to go to the store	Name of person	Separation	N	N	When I put him in his cage to go somewhere
775	3924	Myiopsitta	monachus	[name]! Come here please!	Name of person	Attention	Y	N	If he wants me to come he says "Come here" Come here, please" and if that doesn't work he calls "Mommy! Come here please!" when I get there he asks "what you doing babe?"
776	3931	Psittacus	erithacus	[name], be quiet	Name of pet	Vocal Label	Y	Y	[name], [name] or [name] be quiet depending on the dog.
776	3932	Psittacus	erithacus	[name], be quiet	Name of pet	Vocal Label	Y	Y	[name], [name] or [name] be quiet depending on the dog.
776	3933	Psittacus	erithacus	[name] be quiet	Name of pet	Vocal Label	Y	Y	[name], [name] or [name] be quiet depending on the dog.
779	3946	Eclectus	roratus	[name] want dinner	Name of bird	Request	N	N	at dinner time
779	3949	Eclectus	roratus	[name] [name]!	Name of bird	Social	Y	N	if we ask him "[name] your name?"
781	3960	Pyrrhura	rhodocephala	wheres [name]	Unknown name	None	N	N
784	3974	Psittacus	erithacus	hey [name]	Name of bird	Greeting	N	N	When we walk into the room
785	3981	Psittacus	timneh	[names]	Name of person	Vocal Label	Y	Y	Calls us by our correct names, asks for specific foods (walnut, yogurt, etc.)
786	3988	Touit	dilectissimus	good night [name]	Name of bird	None	N	N
786	3992	Touit	dilectissimus	hi [name]	Name of bird	None	N	N
787	3993	Nymphicus	hollandicus	Come here, [name]	Name of bird	None	N	N
787	3994	Nymphicus	hollandicus	[name]	Name of bird	None	N	N
791	4004	Psittacus	erithacus	Where’s [name]	Unknown name	None	N	N
791	4005	Psittacus	erithacus	Where’s [name]	Unknown name	None	N	N
793	4011	Psittacus	erithacus	[name]	Name of bird	None	N	N
794	4015	Cacatua	alba	[name] boy	Name of bird	None	N	N
794	4016	Cacatua	alba	[name]	Unknown name	None	N	N
794	4018	Cacatua	alba	[name] good boy	Name of bird	None	N	N
798	4024	Psittacus	erithacus	[name] wants food	Name of bird	None	N	N
798	4025	Psittacus	erithacus	Is [name] a good boy?	Name of bird	None	N	N
800	4030	Poinites	melanocephalus	hi [name]!	Unknown name	None	N	N
801	4037	Amazona	oratrix	[name]	Name of bird	Social	N	N	if [name] am crying
801	4037	Amazona	oratrix	[name]	Name of person	None	N	N
801	4039	Amazona	oratrix	what kind bird [name]?	Name of bird	Social	N	N	One day (and only once) he said, "what kind bird [name]?" I was shocked. I replied, "a parrot kind of bird" to which he replied, "why?" I answered something along the lines of that's just how it is. He only said that once in his life and we've had him since he was 5 months old. I have NO idea what he understood or meant by this interaction. It did freak me out a bit
802	4051	Amazona	auropalliata	[name]'s a silly bird	Name of bird	None	N	N
802	4052	Amazona	auropalliata	[name] a good bird	Name of bird	None	N	N
802	4055	Amazona	auropalliata	[dog names/call]	Name of pet	Vocal Label	N	N	calls the (late) dogs.
803	4057	Pyrrhura	molinae	Come on [name]	Name of bird	Request	N	N	if there’s somewhere he’s wanting to fly and wants my assistance or if he’s trying to get somewhere on his own and needs a pep talk.
803	4058	Pyrrhura	molinae	[name]	Name of bird	Greeting	N	N	my nickname for him he usually says first thing in the morning. he picked up on this phrase just a few days after I got him as a baby without any prompting or teaching from myself
805	4067	Pionites	leucogaster	[name] beak	Name of bird	None	N	N
805	4068	Pionites	leucogaster	[name] bird	Name of bird	None	N	N
808	4073	Pionus	maximiliani	Damn it, [name], that hurt	Name of bird	Personal	N	N	when he’s angry or frustrated, using his old owner's voice
808	4074	Pionus	maximiliani	[name] boy!	Name of bird	None	N	N
809	4081	Psittacula	krameri	hello [name]	Unknown name	None	N	N
809	4082	Psittacula	krameri	hi [name]	Name of bird	None	N	N
815	4099	Psittacus	erithacus	[name] is a good bird	Name of bird	None	N	N	he likes to say to himself sometimes
815	4100	Psittacus	erithacus	[[name], no]	Name of person	None	N	N
815	4101	Psittacus	erithacus	[name]	Name of person	None	N	N
815	4102	Psittacus	erithacus	[name]	Name of person	None	N	N
815	4103	Psittacus	erithacus	[name]	Name of pet	None	N	N
815	4104	Psittacus	erithacus	[name]	Name of pet	None	N	N
815	4106	Psittacus	erithacus	hey [name]	Unknown name	None	N	N
816	4109	Psittacara	finschi	[name]	Name of person	None	N	N
819	4113	Psittacus	erithacus	good night, [name]	Name of bird	Separation	N	N	when wants to be left alone at night
821	4134	Ara	severus	I love my [name]	Name of person	None	N	N
821	4135	Ara	severus	[name], where are you?	Name of bird	None	N	N
821	4138	Ara	severus	Give [name] a kiss	Name of person	None	N	N
822	4145	Aratinga	solstitialis	[name]	Name of bird	None	N	N
823	4148	Aratinga	solstitialis	[name]	Name of companion bird	None	N	N
824	4149	Poicephalus	senegalus	Who's a good birdy [name] [name] [name]	Name of bird	None	N	N
830	4157	Cacatua	alba	I'm a bad [name]	Name of bird	Social	N	N	when he is sulking and wants out or knows he's about the be told no
830	4158	Cacatua	alba	sweet [name]	Name of bird	Attention	N	N	when he fluffs his cheeks for scratches
830	4159	Cacatua	alba	I'm [name]	Name of bird	Social	N	N	when he is unsure what else to say but wants some response
830	4160	Cacatua	alba	[name]	Name of bird	Social	N	N	when he is unsure what else to say but wants some response
830	4161	Cacatua	alba	[name] my baby	Name of bird	Social	N	N	when he is unsure what else to say but wants some response
836	4209	Psittacula	krameri	hello [name]	Name of bird	None	N	N
836	4210	Psittacula	krameri	hello [name]	Unknown name	None	N	N
836	4211	Psittacula	krameri	Where's [name]	Unknown name	None	N	N
836	4212	Psittacula	krameri	[name]	Unknown name	None	N	N
836	4213	Psittacula	krameri	[name]	Unknown name	None	N	N
838	4222	Forpus	coelestis	hi [name]	Name of bird	Greeting	N	N	when we come home.
840	4226	Psittacus	erithacus	[name] est tres bonne	Name of bird	None	N	N	"Lily is very good" in French
840	4227	Psittacus	erithacus	[name] est un oiseau	Name of bird	None	N	N	"Lily is a bird" in French
840	4231	Psittacus	erithacus	[name] is a silly bird	Name of bird	None	N	N
840	4232	Psittacus	erithacus	[name] is a funny bird	Name of bird	None	N	N
841	4235	Amazona	ochrocephala	hi [name]	Name of bird	Request	N	N	when he wants food that he sees us eating
845	4254	Pyrrhura	molinae	[name]	Name of bird	None	N	N
845	4255	Pyrrhura	molinae	[name]	Name of person	None	N	N
845	4256	Pyrrhura	molinae	[name]	Unknown name	None	N	N
848	4264	Poicephalus	gulielmi	[name]	Name of companion bird	None	N	N
848	4265	Poicephalus	gulielmi	[name]	Name of companion bird	None	N	N
848	4266	Poicephalus	gulielmi	[name]	Name of companion bird	None	N	N
848	4267	Poicephalus	gulielmi	[name]	Name of companion bird	None	N	N
848	4268	Poicephalus	gulielmi	[name]	Name of companion bird	None	N	N
848	4269	Poicephalus	gulielmi	[name]	Name of bird	None	N	N
848	4272	Poicephalus	gulielmi	Quiet [name]!	Name of companion bird	Social	Y	Y	Sometime uses the word "quiet" followed by the name of one of my other birds when they are making quite a bit of noise. Seems to recognize who is making the noise and correctly identifies the offending bird about 80% of the time.
848	4279	Poicephalus	gulielmi	Common [name]!	Name of person	None	N	N
849	4283	Poicephalus	fuscicollis	[name]	Name of companion bird	None	N	N
849	4284	Poicephalus	fuscicollis	[name]	Name of companion bird	None	N	N
849	4285	Poicephalus	fuscicollis	[name]	Name of companion bird	None	N	N
849	4286	Poicephalus	fuscicollis	[name]	Name of companion bird	None	N	N
849	4287	Poicephalus	fuscicollis	[name]	Name of companion bird	None	N	N
851	4299	Primolius	auricollis	[name]	Name of bird	None	N	N
852	4325	Psittacus	timneh	[name]	Name of person	None	N	N
852	4326	Psittacus	timneh	[name] and [name]	Name of person	None	N	N
854	4339	Nymphicus	hollandicus	hello [name]	Name of bird	None	N	N
859	4379	Psittacus	timneh	[name] have a treat	Name of bird	None	N	N
859	4381	Psittacus	timneh	[name] have a bowl	Name of bird	None	N	N
868	4408	Ara	ararauna	[names of children]	Name of person	Social	Y	N	If I'm calling the kids she will also yell their names
874	4440	Diopsittaca	nobilis	night peepers	Name of bird	None	N	N
875	4441	Psittacus	erithacus	[name]	Unknown name	None	N	N
879	4453	Eclectus	roratus	hi [name]	Name of bird	None	N	N
879	4454	Eclectus	roratus	hi [name]	Unknown name	None	N	N
879	4457	Eclectus	roratus	hi [name]	Name of person	None	N	N
883	4476	Amazona	aestiva	Love you [name] [name]	Name of person	None	N	N
883	4477	Amazona	aestiva	[name]	Unknown name	None	N	N
883	4478	Amazona	aestiva	[name]	Name of bird	None	N	N
887	4503	Cacatua	moluccensis	hi [name]	Name of bird	None	N	N
895	4527	Poicephalus	rufiventris	[name]	Name of pet	Social	Y	N	when [name], a great dane, barks in yard
895	4528	Poicephalus	rufiventris	[name] damn it	Name of pet	Social	Y	N	when [name], a great dane, barks in yard
897	4530	Psittacus	timneh	[names of people]	Name of person	Request	Y	Y	She uses people's names and the name of one of the other birds when she wants something from them
897	4531	Psittacus	timneh	[bird's name]	Name of companion bird	Request	Y	Y	She uses people's names and the name of one of the other birds when she wants something from them
897	4532	Psittacus	timneh	[name]	Name of bird	Social	Y	Y	corrects people if they call her by one of the other bird's names
897	4533	Psittacus	timneh	hi [name]	Name of bird	Social	Y	Y	corrects people if they call her by one of the other bird's names
899	4550	Cacatua	alba	I love [name]	Name of person	None	N	N
905	4564	Amazona	auropalliata	[name]	Name of person	Attention	Y	N	calling the son
905	4565	Amazona	auropalliata	[name]	Name of person	None	N	N
906	4570	Psittacus	erithacus	Hola [name]	Unknown name	None	N	N
906	4573	Psittacus	erithacus	Hola [name]	Unknown name	None	N	N
907	4578	Pyrrhura	molinae	Sube [name]	Name of companion bird	Separation	N	N	cuando ya se quiere ir a dormir [when he wants to go to sleep]
909	4586	Pyrrhura	molinae	[name] bird bird	Name of bird	None	N	N	direct copy from her humans
911	4596	Psittacus	erithacus	[name]	Unknown name	None	N	N
911	4600	Psittacus	erithacus	[name]	Unknown name	None	N	N
911	4601	Psittacus	erithacus	[name]	Unknown name	None	N	N
911	4602	Psittacus	erithacus	[name]	Name of bird	None	N	N
912	4605	Eclectus	roratus	hello [name]	Name of bird	Attention	N	N	When sitting idle and wanting attention.
912	4611	Eclectus	roratus	[name] no	Name of bird	Personal	N	N	Usually said after the parrot has completed a long round of screaming.
912	4619	Eclectus	roratus	[name]	Name of pet	Greeting	N	N	The parrot will say this when he sees any dog. This was the name of a dog he used to live with.
913	4621	Amazona	oratrix	Hej ([name])	Name of bird	Greeting	N	N	when someone enters the room
916	4626	Aratinga	solstitialis	For [name]	Name of bird	Request	Y	N	when she wants something or sees something of hers that she likes
920	4646	Psittacus	timneh	[name]	Name of person	None	N	N
920	4652	Psittacus	timneh	[names of dogs]	Name of pet	Vocal Label	Y	Y	calls dogs & other birds by name.
920	4653	Psittacus	timneh	[names of birds]	Name of companion bird	Vocal Label	Y	Y	calls dogs & other birds by name.
925	4662	Pyrrhura	molinae	come to [name]	Name of person	Request	N	N	when he wants out of the cage
925	4664	Pyrrhura	molinae	[name] good bird	Name of bird	Separation	N	N	when he drifts off at night
930	4684	Amazona	amazonica	hello [name]!	Name of bird	None	N	N
930	4686	Amazona	amazonica	Mi van [name]?	Name of bird	None	N	N	"what's up, [name]?" in Hungarian
930	4690	Amazona	amazonica	Szia [name]!	Name of bird	None	N	N	"Hello, [name]" in Hungarian
930	4694	Amazona	amazonica	Gyere [name]!	Name of bird	None	N	N	"Come, [name]" in Hungarian
931	4700	Nymphicus	hollandicus	[name] is a scientist geographer parrot, (he) is the secretary of the Geographical Society	Name of bird	None	N	N
933	4717	Myiopsitta	monachus	[name] is a good Quaker	Name of bird	Social	N	N	When we say to him “good boy”
935	4720	Melopsittacus	undulatus	Nem szeretem a [name] nagyon csíp	Name of companion bird	None	N	N
936	4723	Trichoglossus	moluccanus	[name]	Unknown name	None	N	N
937	4726	Melopsittacus	undulatus	What a beautiful girl you are, [name]!	Name of bird	None	N	N
939	4733	Amazona	auropalliata	[name]	Name of person	Vocal Label	Y	N	All used in correct context
940	4741	Eclectus	roratus	[name]	Name of bird	Personal	N	N	only when in his cage
940	4742	Eclectus	roratus	[name]	Name of pet	Attention	Y	Y	calling the dog (one of several in the household)
940	4743	Eclectus	roratus	[name]	Name of pet	Vocal Label	Y	Y	this one has faded since this dog’s passing
942	4760	Amazona	ochrocephala	hi [name]	Name of bird	None	N	N
943	4765	Psittacula	cyanocephala	[names of birds]	Name of companion bird	Vocal Label	Y	Y	He also knows the birds by name, appropriately.
949	4795	Psittacus	erithacus	[name] go for a nap	Name of person	None	N	N
949	4797	Psittacus	erithacus	can't have [name]'s food	Name of person	None	N	N
949	4799	Psittacus	erithacus	[name] go shopping	Name of person	Separation	Y	Y	when my father leaves the house
949	4800	Psittacus	erithacus	[name] go shopping	Name of person	Separation	Y	Y	when I leave the house
949	4801	Psittacus	erithacus	[name]'s gotta go to work	Name of person	Separation	N	N	when I'm leaving for work in the morning
949	4808	Psittacus	erithacus	I like getting kisses from [name]	Name of bird	None	N	N
949	4816	Psittacus	erithacus	[name] the wonderbird	Name of bird	None	N	N
949	4817	Psittacus	erithacus	[name]'s toys	Name of bird	None	N	N
949	4826	Psittacus	erithacus	[name] talk	Name of bird	None	N	N
951	4845	Amazona	oratrix	Well hello [name]	Name of bird	Social	N	N	when he takes flight and lands on my arm or destination.
951	4846	Amazona	oratrix	[name] is a good boy	Name of bird	Attention	N	N	when he wants you to praise him
954	4860	Psittacula	krameri	[name]	Unknown name	Attention	N	N	whenever I leave the room or she is trying to get my attention
957	4869	Eolophus	roseicapilla	hi [name]!	Name of bird	None	N	N
957	4870	Eolophus	roseicapilla	hi [name]!	Name of person	Greeting	Y	Y	when I come into the aviary
960	4879	Pyrrhura	perlata	hello ([name])	Name of bird	Social	N	N	on waking up and socializing
962	4886	Cacatua	goffiniana	[name] what you doing	Name of person	None	N	N
963	4887	Amazona	auropalliata	Are you a good [name] bird?	Name of bird	Social	N	N	In response to my asking him if he is a good boy.
966	4898	Amazona	oratrix	Hey [name]	Name of person	Greeting	Y	N	when I come downstairs and peek around the corner at her.
967	4900	Psittacus	erithacus	It’s okay ([name])	Name of companion bird	Social	Y	N	when our Senegal parrot gets agitated/noisy
967	4901	Psittacus	erithacus	Wanna go see [name]!	Name of person	Attention	Y	Y	when he wants me to pick him up and bring him to my husband.
968	4902	Amazona	auropalliata	Where’s [name]	Unknown name	None	N	N
968	4904	Amazona	auropalliata	[name] is a good bird	Name of bird	None	N	N
971	4914	Diopsittaca	nobilis	[name]	Name of person	None	N	N
972	4925	Amazona	farinosa	[name] STOP	Name of bird	None	N	N
972	4927	Amazona	farinosa	[name], *quack quack quack quack quack...*	Name of bird	Attention	N	N	when he wants attention & I am out of his sight/around a corner
976	4935	Melopsittacus	undulatus	[name]	Name of bird	None	N	N
977	4947	Aratinga	solstitialis	[name]	Name of bird	Request	N	N	She will say her name ([name]) very softly when covered and hears we are up to ask to be uncovered.
977	4948	Aratinga	solstitialis	[name]	Name of person	None	N	N
978	4951	Amazona	auropalliata	[name] is cold	Name of bird	Separation	N	N	When [name] is placed in his traveling cage to go out
981	4961	Psittacus	erithacus	Super [name]… scoreeeeee	Unknown name	None	N	N
981	4963	Psittacus	erithacus	[name] and [name]	Unknown name	None	N	N
984	4976	Psittacus	erithacus	[name of dogs]	Name of pet	Attention	Y	N	when the dog is around and telling him to come.
985	4981	Cacatua	moluccensis	Want [name]	Name of person	Attention	Y	Y	when he wants my husband
986	4991	Psittacus	erithacus	goodnight [name]	Name of bird	None	N	N
986	4992	Psittacus	erithacus	hey [name]	Name of person	None	N	N
986	4998	Psittacus	erithacus	goodbye [name]	Name of person	None	N	N
986	4999	Psittacus	erithacus	hey [name]	Name of person	None	N	N
992	5006	Amazona	aestiva	I love [name]	Name of companion bird	None	N	N	her old mate who was rehomed separately
993	5009	Melopsittacus	undulatus	Hey [name]	Name of bird	None	N	N
995	5023	Psittacus	erithacus	[names of family members]	Name of person	Vocal Label	Y	Y	She also calls family members by their first names. When she is hungry, she will sit in front of her food bowl and ask, "Would you like an apple?" or "Would you like some corn?" or "Would you like a bean?" She will go through her whole repertoire of favorite foods.
996	5025	Cacatua	goffiniana	hi, [name]!	Name of bird	Greeting	N	N	When greeting a new person
996	5026	Cacatua	goffiniana	[name]	Name of person	Vocal Label	Y	Y	Calls my son and I by name ("[name]" for Dad, and "[name]" for my son).
996	5027	Cacatua	goffiniana	[name]	Name of person	Vocal Label	Y	Y	Calls my son and I by name ("[name]" for Dad, and "[name]" for my son).
997	5028	Amazona	ochrocephala	[name]	Name of person	None	N	N
997	5031	Amazona	ochrocephala	[name]	Name of bird	None	N	N
998	5035	Eolophus	roseicapilla	Szia [name]	Name of bird	None	N	N
998	5036	Eolophus	roseicapilla	Szia [name]	Unknown name	None	N	N
999	5046	Psittacus	erithacus	[name]	Name of companion bird	None	N	N
1011	5072	Eolophus	roseicapilla	good night [name]	Name of bird	None	N	N
1011	5073	Eolophus	roseicapilla	Come on [name]	Unknown name	None	N	N
1011	5079	Eolophus	roseicapilla	[name] the bird	Name of bird	None	N	N
1011	5082	Eolophus	roseicapilla	hi [name]	Unknown name	None	N	N
1011	5083	Eolophus	roseicapilla	hi [name]	Name of person	None	N	N
1011	5085	Eolophus	roseicapilla	[name] are you a good bird	Name of bird	None	N	N
1012	5090	Psittacus	erithacus	[name]	Name of bird	Social	N	N	when she has done something naughty
1016	5095	Poicephalus	senegalus	[name]	Name of bird	Personal	N	N	when he is excited.
A1	LB3	Psittacus	erithacus	[name] Bird	Name of bird	None	N	N
A2	LB4	Psittacus	erithacus	Sing [name]	Name of bird	None	N	N
A3	LB5	Poicephalus	gulielmi	[his name]	Name of bird	None	N	N
A4	LB1	Psittacus	erithacus	Good night [name]	Name of companion bird	Separation	Y	Y	When other birds are getting put away at night, she says "[name] night, xxxx" and uses correct name for each bird, regardless of order
A4	LB2	Psittacus	erithacus	baby, do you want some water	Name of bird	None	N	N
A5	LB6	Ara	ararauna	[name]	Name of person	None	N	N
A5	LB7	Ara	ararauna	[name]'s back	Unknown name	None	N	N
A6	LB10	Psittacus	erithacus	[name]	Unknown name	None	N	N
A6	LB8	Psittacus	erithacus	[name]	Unknown name	None	N	N
A6	LB9	Psittacus	erithacus	[name]	Unknown name	None	N	N
A7	LB11	Psittacus	erithacus	C’mere [name]	Unknown name	None	N	N
Removed: (object names)
274		1359	Amazona	aestiva	Alexa	English	Name of object	Attention		to activate amazon echo
308		1483	Psittacus	erithacus	Alexa	English	Name of object	No context		[Name] and has a mumbled conversation with her
461		2230	Pyrrhura	molinae	Alexa	English	Name of object	No context
512		2548.5	Melopsittacus	undulatus	[toy names]	English	Name of object	No context		Named all his toys himself. He asked for them by name.
716		3583	Pyrrhura	molinae	Alexa order water	English	Name of object	No context
716		3586	Pyrrhura	molinae	Alexa what weather	English	Name of object	No context
994		5014	Primolius	maracana	purple treat	English	Name of object	No context		learned name for Harrison’s Power Treat label color
